# Supplementary material for: Safety and efficacy of phosphodiesterase-5 (PDE-5) inhibitors in fetal growth restriction: a systematic literature review and meta-analysis
Source: J Pharm Pharm Sci. 2024 Aug 15;27:13206. doi: 10.3389/jpps.2024.13206 (PMC11357966; doi:10.3389/jpps.2024.13206)
Supplement: Supplementary file 10 [file Table1.xlsx]

## Sheet: Sheet1
Unique ID	7	Study ID	A. Pels 2020	Assessor	BAI
Ref or Label	JAMA Nwtwork Open. 2020;3(6):e205323	Aim	assignment to intervention (the 'intention-to-treat' effect)
Experimental	sildenafil	Comparator	placebo	Source
Outcome	reduces perinatal mortality or major mortality	Results	RR 1.11	Weight	1
Domain	Signalling question			Response	Comments
Bias arising from the randomization process	1.1 Was the allocation sequence random?			PY	The web-based randomization had a 1:1 ratio, random block sizes of 2 to 6, and was stratified perparticipating center. Participants, clinicians, investigators, and outcome assessors were blinded forthe treatment allocation.(All personnel, except for the pharmacist, and the patient will remain blinded to the treatment being received.)
	1.2 Was the allocation sequence concealed until participants were enrolled and assigned to interventions?			PY
	1.3 Did baseline differences between intervention groups suggest a problem with the randomization process?			N	There were no clinically relevant differences between the sildenafil and placebo groups in the maternal or fetal baseline characteristics, other thana slight imbalance in fetal sex (sildenafil: 51 [47.2%] boys; placebo: 59 [54.6%] boys).
	Risk of bias judgement			Low
Bias due to deviations from intended interventions	2.1.Were participants aware of their assigned intervention during the trial?			N	Participants, clinicians, investigators, and outcome assessors were blinded for the treatment allocation. Active and placebo medications were matching in color, size, weight, and taste.
	2.2.Were carers and people delivering the interventions aware of participants' assigned intervention during the trial?			N
	2.3. If Y/PY/NI to 2.1 or 2.2: Were there deviations from the intended intervention that arose because of the experimental context?			NA
	2.4 If Y/PY to 2.3: Were these deviations likely to have affected the outcome?			NA
	2.5. If Y/PY/NI to 2.4: Were these deviations from intended intervention balanced between groups?			NA
	2.6 Was an appropriate analysis used to estimate the effect of assignment to intervention?			Y
	2.7 If N/PN/NI to 2.6: Was there potential for a substantial impact (on the result) of the failure to analyse participants in the group to which they were randomized?			NA
	Risk of bias judgement			Low
Bias due to missing outcome data	3.1 Were data for this outcome available for all, or nearly all, participants randomized?			PN	Of 216 participants randomized at the time of halting the trial, 1 participant was lost to follow-up for all outcomes after having moved abroad, and 12 participants did not start trial medication and were therefore excluded from the per-protocol analysis. The mean (SD) adherence in the per-protocol group was 91% (23%) of the tablets taken.
	3.2 If N/PN/NI to 3.1: Is there evidence that result was not biased by missing outcome data?			Y	the per-protocol analysis. The mean (SD) adherence in the per-protocol group was 91% (23%) of the tablets taken.
	3.3 If N/PN to 3.2: Could missingness in the outcome depend on its true value?			NA
	3.4 If Y/PY/NI to 3.3: Is it likely that missingness in the outcome depended on its true value?			NA
	Risk of bias judgement			Low
Bias in measurement of the outcome	4.1 Was the method of measuring the outcome inappropriate?			N	The University of British Columbia (UBC) will host data management. Through the UBC Perinatal Clinical Trials Unit data are collected. All data will be analysed on an intention-to-treat basis: that is, for the purpose of analysis, all women will be included in the group to which they have been randomised. If women are lost to follow-up, they will be included in their randomised group for all outc…
	4.2 Could measurement or ascertainment of the outcome have differed between intervention groups?			N
	4.3 Were outcome assessors aware of the intervention received by study participants?			N
	4.4 If Y/PY/NI to 4.3: Could assessment of the outcome have been influenced by knowledge of intervention received?			NA
	4.5 If Y/PY/NI to 4.4: Is it likely that assessment of the outcome was influenced by knowledge of intervention received?			NA
	Risk of bias judgement			Low
Bias in selection of the reported result	5.1 Were the data that produced this result analysed in accordance with a pre-specified analysis plan that was finalized before unblinded outcome data were available for analysis?			N
	5.2 ... multiple eligible outcome measurements (e.g. scales, definitions, time points) within the outcome domain?			N
	5.3 ... multiple eligible analyses of the data?			N
	Risk of bias judgement			Some concerns
Overall bias	Risk of bias judgement			Some concerns
Unique ID	8	Study ID	A. T. Jr 2016	Assessor	BAI
Ref or Label	Ultrasound Obstet Gynecol. 2016 Jul;48(1):61-5	Aim	assignment to intervention (the 'intention-to-treat' effect)
Experimental	sildenafil	Comparator	placebo	Source	Journal article(s); Trial protocol
Outcome	a change in PI values of the uterine, umbilical or middle cerebral arteries compared with values obtained before medication	Results		Weight	1
Domain	Signalling question			Response	Comments
Bias arising from the randomization process	1.1 Was the allocation sequence random?			Y	Patients were randomized into three groups: (1) placebo group, (2) transdermal nitroglycerin group and (3) sildenafil group. Placebo and sildenafil groups were double-blinded. Patients were assigned to each treatment group based on blocked randomization with sealed opaque envelopes.
	1.2 Was the allocation sequence concealed until participants were enrolled and assigned to interventions?			Y
	1.3 Did baseline differences between intervention groups suggest a problem with the randomization process?			N
	Risk of bias judgement			Low
Bias due to deviations from intended interventions	2.1.Were participants aware of their assigned intervention during the trial?			N	Patients were assigned to each treatment group based on blocked randomization with sealed opaque envelopes.
	2.2.Were carers and people delivering the interventions aware of participants' assigned intervention during the trial?			N
	2.3. If Y/PY/NI to 2.1 or 2.2: Were there deviations from the intended intervention that arose because of the experimental context?			NA
	2.4 If Y/PY to 2.3: Were these deviations likely to have affected the outcome?			NA
	2.5. If Y/PY/NI to 2.4: Were these deviations from intended intervention balanced between groups?			NA
	2.6 Was an appropriate analysis used to estimate the effect of assignment to intervention?			Y
	2.7 If N/PN/NI to 2.6: Was there potential for a substantial impact (on the result) of the failure to analyse participants in the group to which they were randomized?			NA
	Risk of bias judgement			Low
Bias due to missing outcome data	3.1 Were data for this outcome available for all, or nearly all, participants randomized?			Y	Thirty-six singleton pregnancies meeting inclusion criteria were divided into three groups (Table 1). One pregnancy was excluded because she had intense headache with GTN and removed the patch before performing the Doppler examination.
	3.2 If N/PN/NI to 3.1: Is there evidence that result was not biased by missing outcome data?			NA
	3.3 If N/PN to 3.2: Could missingness in the outcome depend on its true value?			NA
	3.4 If Y/PY/NI to 3.3: Is it likely that missingness in the outcome depended on its true value?			NA
	Risk of bias judgement			Low
Bias in measurement of the outcome	4.1 Was the method of measuring the outcome inappropriate?			N	Doppler velocimetry was performed on a Toshiba Xario SSA-660A (Otawara, Tochigi, Japan) ultrasound scanner, using a 3.5 MHz convex probe. Patients were examined in semi-Fowler position, during a period of absent fetal movements and breathing. A minimum of six uniform Doppler waveforms were measured. The Doppler sample gate was adjusted according to vessel diameter, and the insonation angle was ma…
	4.2 Could measurement or ascertainment of the outcome have differed between intervention groups?			N
	4.3 Were outcome assessors aware of the intervention received by study participants?			N
	4.4 If Y/PY/NI to 4.3: Could assessment of the outcome have been influenced by knowledge of intervention received?			NA
	4.5 If Y/PY/NI to 4.4: Is it likely that assessment of the outcome was influenced by knowledge of intervention received?			NA
	Risk of bias judgement			Low
Bias in selection of the reported result	5.1 Were the data that produced this result analysed in accordance with a pre-specified analysis plan that was finalized before unblinded outcome data were available for analysis?			NI
	5.2 ... multiple eligible outcome measurements (e.g. scales, definitions, time points) within the outcome domain?			N
	5.3 ... multiple eligible analyses of the data?			N
	Risk of bias judgement			Some concerns
Overall bias	Risk of bias judgement			Some concerns
Unique ID	9	Study ID	K. Groom 2019	Assessor	BAI
Ref or Label	BJOG 2019;126:997–1006	Aim	assignment to intervention (the 'intention-to-treat' effect)
Experimental	sildenafil	Comparator	placebo	Source	Journal article(s)
Outcome	the proportion of pregnancies with an increase in fetal growth velocity	Results	OR 0.49	Weight	1
Domain	Signalling question			Response	Comments
Bias arising from the randomization process	1.1 Was the allocation sequence random?			Y	An independent perinatal trials unit prepared a computer-generated randomisation sequence balanced in block sizes of two and four with stratification according to gestational age at recruitment (<24 or ≥24+0 weeks) and the presence or absence of end-diastolic velocity in the umbilical artery Doppler waveform. A central web-based randomisation service assigned participants to receive sildenafil or…
	1.2 Was the allocation sequence concealed until participants were enrolled and assigned to interventions?			Y
	1.3 Did baseline differences between intervention groups suggest a problem with the randomization process?			N	Most women were recruited <24+0 weeks of gestation (81/122, 66.4%) and had positive umbilical artery end-diastolic velocity at randomisation (94/122, 77.0%). Baseline maternal demographic parameters and medical, obstetric and pregnancy characteristics before and at randomisation are shown in Table 1 and inthe Supplementary material (Table S1).
	Risk of bias judgement			Low
Bias due to deviations from intended interventions	2.1.Were participants aware of their assigned intervention during the trial?			N	Participants, care providers and investigators were blind to treatment allocation.
	2.2.Were carers and people delivering the interventions aware of participants' assigned intervention during the trial?			N
	2.3. If Y/PY/NI to 2.1 or 2.2: Were there deviations from the intended intervention that arose because of the experimental context?			NA
	2.4 If Y/PY to 2.3: Were these deviations likely to have affected the outcome?			NA
	2.5. If Y/PY/NI to 2.4: Were these deviations from intended intervention balanced between groups?			NA
	2.6 Was an appropriate analysis used to estimate the effect of assignment to intervention?			Y	Data were analysed on an intention-to-treat basis.Wilcoxon rank-sum test for continuous variables and chisquare test for categorical variables were used for unadjusted analyses.
	2.7 If N/PN/NI to 2.6: Was there potential for a substantial impact (on the result) of the failure to analyse participants in the group to which they were randomized?			NA
	Risk of bias judgement			Low
Bias due to missing outcome data	3.1 Were data for this outcome available for all, or nearly all, participants randomized?			Y	The primary outcome was assessed in 118 participants;in the remaining four cases, delivery or fetal death occurredwithin 48 hours of randomisation and so post-treatmentgrowth velocity could not be calculated.
	3.2 If N/PN/NI to 3.1: Is there evidence that result was not biased by missing outcome data?			NA
	3.3 If N/PN to 3.2: Could missingness in the outcome depend on its true value?			NA
	3.4 If Y/PY/NI to 3.3: Is it likely that missingness in the outcome depended on its true value?			NA
	Risk of bias judgement			Low
Bias in measurement of the outcome	4.1 Was the method of measuring the outcome inappropriate?			N	The primary outcome was the proportion of pregnancies with any increase in fetal growth velocity after treatment commenced, determined by a comparison of pretreatment and post-treatment fetal growth velocity. Fetal growth velocity was measured as the difference in abdominal circumference Z-scores.20 Pretreatment growth velocity was calculated from the Z-score of the most recent measurement taken …
	4.2 Could measurement or ascertainment of the outcome have differed between intervention groups?			N
	4.3 Were outcome assessors aware of the intervention received by study participants?			PN	Participants, care providers and investigators were blind to treatment allocation.
	4.4 If Y/PY/NI to 4.3: Could assessment of the outcome have been influenced by knowledge of intervention received?			NA
	4.5 If Y/PY/NI to 4.4: Is it likely that assessment of the outcome was influenced by knowledge of intervention received?			NA
	Risk of bias judgement			Low
Bias in selection of the reported result	5.1 Were the data that produced this result analysed in accordance with a pre-specified analysis plan that was finalized before unblinded outcome data were available for analysis?			Y
	5.2 ... multiple eligible outcome measurements (e.g. scales, definitions, time points) within the outcome domain?			N
	5.3 ... multiple eligible analyses of the data?			N
	Risk of bias judgement			Low
Overall bias	Risk of bias judgement			Low
Unique ID	10	Study ID	N. Eshraghi 2021	Assessor	BAI
Ref or Label	Int J Pediatr 2021; 9(6): 13643-651	Aim	assignment to intervention (the 'intention-to-treat' effect)
Experimental	sildenafil	Comparator	placebo	Source	Journal article(s)
Outcome	MCA.PI, UA.PI, S / D, MCA.R and UA.RI indices improved	Results		Weight	1
Domain	Signalling question			Response	Comments
Bias arising from the randomization process	1.1 Was the allocation sequence random?			Y	Concealment was done in such a way that no one was aware of the allocation until the end of the study. Random allocation of the groups was performed using Excel software.
	1.2 Was the allocation sequence concealed until participants were enrolled and assigned to interventions?			Y
	1.3 Did baseline differences between intervention groups suggest a problem with the randomization process?			N	Patients were divided into control and intervention groups. Patients in the two groups were evaluated in terms of baseline characteristics and the results showed that the two groups of control and intervention were not significantly different in terms of demographic characteristics of preintervention indexes (P> 0.05).
	Risk of bias judgement			Low
Bias due to deviations from intended interventions	2.1.Were participants aware of their assigned intervention during the trial?			N	The present study was a double blind clinical trial in which the patient was unaware of the type of intervention, and the ultrasound specialist did not know which patient was in which group.
	2.2.Were carers and people delivering the interventions aware of participants' assigned intervention during the trial?			N
	2.3. If Y/PY/NI to 2.1 or 2.2: Were there deviations from the intended intervention that arose because of the experimental context?			NA
	2.4 If Y/PY to 2.3: Were these deviations likely to have affected the outcome?			NA
	2.5. If Y/PY/NI to 2.4: Were these deviations from intended intervention balanced between groups?			NA
	2.6 Was an appropriate analysis used to estimate the effect of assignment to intervention?			Y	Qualitative data is presented as a percentage and frequency and quantitative data is presented as Mean ± standard deviation (SD). Kolmogorov Smirnov test was used to check normality. If the data distribution was normal, independent t-test was used and if the data distribution was abnormal, the Man-Whitney test was used to compare the means. Also, to test the relationship between qualitative varia…
	2.7 If N/PN/NI to 2.6: Was there potential for a substantial impact (on the result) of the failure to analyse participants in the group to which they were randomized?			NA
	Risk of bias judgement			Low
Bias due to missing outcome data	3.1 Were data for this outcome available for all, or nearly all, participants randomized?			Y
	3.2 If N/PN/NI to 3.1: Is there evidence that result was not biased by missing outcome data?			NA
	3.3 If N/PN to 3.2: Could missingness in the outcome depend on its true value?			NA
	3.4 If Y/PY/NI to 3.3: Is it likely that missingness in the outcome depended on its true value?			NA
	Risk of bias judgement			Low
Bias in measurement of the outcome	4.1 Was the method of measuring the outcome inappropriate?			N	Qualitative data is presented as a percentage and frequency and quantitative data is presented as Mean ± standard deviation (SD). Kolmogorov Smirnov test was used to check normality. If the data distribution was normal, independent t-test was used and if the data distribution was abnormal, the Man-Whitney test was used to compare the means. Also, to test the relationship between qualitative varia…
	4.2 Could measurement or ascertainment of the outcome have differed between intervention groups?			N
	4.3 Were outcome assessors aware of the intervention received by study participants?			N	The present study was a double blind clinical trial in which the patient was unaware of the type of intervention, and the ultrasound specialist did not know which patient was in which group.
	4.4 If Y/PY/NI to 4.3: Could assessment of the outcome have been influenced by knowledge of intervention received?			NA
	4.5 If Y/PY/NI to 4.4: Is it likely that assessment of the outcome was influenced by knowledge of intervention received?			NA
	Risk of bias judgement			Low
Bias in selection of the reported result	5.1 Were the data that produced this result analysed in accordance with a pre-specified analysis plan that was finalized before unblinded outcome data were available for analysis?			NI
	5.2 ... multiple eligible outcome measurements (e.g. scales, definitions, time points) within the outcome domain?			N
	5.3 ... multiple eligible analyses of the data?			N
	Risk of bias judgement			Some concerns
Overall bias	Risk of bias judgement			Some concerns
Unique ID	11	Study ID	M. A. El-Sayed 2017	Assessor	BAI
Ref or Label	J Matern Fetal Neonatal Med. 2018 Apr;31(8):1045-1050.	Aim	assignment to intervention (the 'intention-to-treat' effect)
Experimental	sildenafil	Comparator	placebo	Source	Journal article(s)
Outcome	Doppler changes [pulsatility index (PI), resistance index (RI), or systolic/diastolic (S/D) ratio) that occurred in each ofthe vessel measured (uterine, umbilical, or MCA) following drug administration in each group and between both groups.	Results	OR 12.9	Weight	1
Domain	Signalling question			Response	Comments
Bias arising from the randomization process	1.1 Was the allocation sequence random?			Y	lThis was a randomized, double-blind, placebo-con trolled trial approved by the Ethics Committee of a large tertiary university hospital. Participants received either sildenafil citrate 50 mg orally (Pfizer Egypt S.A.E., Cairo, Egypt), or placebo. For the double-blind trial design to be maintained, the indistinguishable placebo tablets containing starch were manufactured to the international stan…
	1.2 Was the allocation sequence concealed until participants were enrolled and assigned to interventions?			Y
	1.3 Did baseline differences between intervention groups suggest a problem with the randomization process?			N	Baseline characteristics were similar between groups.
	Risk of bias judgement			Low
Bias due to deviations from intended interventions	2.1.Were participants aware of their assigned intervention during the trial?			N	Enrolled patients randomly allocated into two treatment groups, sildenafil or placebo in a 1:1 ratio, according to a trial sequence determined via a computer generated number list that was developed by a statistician. The trial sequence was hidden into opaque sequenced envelopes where each envelope contained an assignment for a single patient. Study investigators, radiology staff and patients, we…
	2.2.Were carers and people delivering the interventions aware of participants' assigned intervention during the trial?			N
	2.3. If Y/PY/NI to 2.1 or 2.2: Were there deviations from the intended intervention that arose because of the experimental context?			NA
	2.4 If Y/PY to 2.3: Were these deviations likely to have affected the outcome?			NA
	2.5. If Y/PY/NI to 2.4: Were these deviations from intended intervention balanced between groups?			NA
	2.6 Was an appropriate analysis used to estimate the effect of assignment to intervention?			Y
	2.7 If N/PN/NI to 2.6: Was there potential for a substantial impact (on the result) of the failure to analyse participants in the group to which they were randomized?			NA
	Risk of bias judgement			Low
Bias due to missing outcome data	3.1 Were data for this outcome available for all, or nearly all, participants randomized?			Y	No lost
	3.2 If N/PN/NI to 3.1: Is there evidence that result was not biased by missing outcome data?			NA
	3.3 If N/PN to 3.2: Could missingness in the outcome depend on its true value?			NA
	3.4 If Y/PY/NI to 3.3: Is it likely that missingness in the outcome depended on its true value?			NA
	Risk of bias judgement			Low
Bias in measurement of the outcome	4.1 Was the method of measuring the outcome inappropriate?			N	Results were collected, tabulated, and statistically analyzed using Statistical Package for the Social Sciences Version 20 (SPSS Inc., Chicago, IL). Qualitative data expressed as percentages (%) and chi-squared test (v2) or Fisher’s exact test was used to test for differences. Quantitative data examined using the Kolmogorov–Smirnov test to detect whether the data are normally distributed; if para…
	4.2 Could measurement or ascertainment of the outcome have differed between intervention groups?			N
	4.3 Were outcome assessors aware of the intervention received by study participants?			N	Study investigators, radiology staff and patients, were blinded to the treatment arm.
	4.4 If Y/PY/NI to 4.3: Could assessment of the outcome have been influenced by knowledge of intervention received?			NA
	4.5 If Y/PY/NI to 4.4: Is it likely that assessment of the outcome was influenced by knowledge of intervention received?			NA
	Risk of bias judgement			Low
Bias in selection of the reported result	5.1 Were the data that produced this result analysed in accordance with a pre-specified analysis plan that was finalized before unblinded outcome data were available for analysis?			Y
	5.2 ... multiple eligible outcome measurements (e.g. scales, definitions, time points) within the outcome domain?			N
	5.3 ... multiple eligible analyses of the data?			N
	Risk of bias judgement			Low
Overall bias	Risk of bias judgement			Low
Unique ID	14	Study ID	A. Abdelshafy 2019	Assessor	BAI
Ref or Label	Int J Reprod Contracept Obstet Gynecol. 2019 May;8(5):1840-1846	Aim	assignment to intervention (the 'intention-to-treat' effect)
Experimental	sildenafil	Comparator	placebo	Source	Journal article(s)
Outcome	pulsatility index (PI) of the umbilical artery (UA) before and after treatment	Results		Weight	1
Domain	Signalling question			Response	Comments
Bias arising from the randomization process	1.1 Was the allocation sequence random?			Y	After obtaining informed consent, patients were randomized to either the Sildenafil group, or the placebo group using a computer-generated list concealed by sequentially numbered, otherwise identical, sealed envelopes (SNOSE), each containing a paper with a written code designating the assigned group. Double_x0002_blinding was ensured by using visually-identical tablets for both the active drug a…
	1.2 Was the allocation sequence concealed until participants were enrolled and assigned to interventions?			Y
	1.3 Did baseline differences between intervention groups suggest a problem with the randomization process?			N	No statistically significant differences were found between both groups regarding basal demographic, and clinical characteristics.
	Risk of bias judgement			Low
Bias due to deviations from intended interventions	2.1.Were participants aware of their assigned intervention during the trial?			N	Double_x0002_blinding was ensured by using visually-identical tablets for both the active drug and the placebo. Sildenafil group or a visually-identical placebo tablets with the same regimen in the placebo group.
	2.2.Were carers and people delivering the interventions aware of participants' assigned intervention during the trial?			N
	2.3. If Y/PY/NI to 2.1 or 2.2: Were there deviations from the intended intervention that arose because of the experimental context?			NA
	2.4 If Y/PY to 2.3: Were these deviations likely to have affected the outcome?			NA
	2.5. If Y/PY/NI to 2.4: Were these deviations from intended intervention balanced between groups?			NA
	2.6 Was an appropriate analysis used to estimate the effect of assignment to intervention?			Y	Data were analyzed on intention-to_x0002_treat basis.
	2.7 If N/PN/NI to 2.6: Was there potential for a substantial impact (on the result) of the failure to analyse participants in the group to which they were randomized?			NA
	Risk of bias judgement			Low
Bias due to missing outcome data	3.1 Were data for this outcome available for all, or nearly all, participants randomized?			N	sildenafil: lost followup n=3 analysis n=45 discontinued n=0 placebo: lost followup n=1 analysis n=45 discontinued n=0
	3.2 If N/PN/NI to 3.1: Is there evidence that result was not biased by missing outcome data?			NA
	3.3 If N/PN to 3.2: Could missingness in the outcome depend on its true value?			NA
	3.4 If Y/PY/NI to 3.3: Is it likely that missingness in the outcome depended on its true value?			NA
	Risk of bias judgement			Low
Bias in measurement of the outcome	4.1 Was the method of measuring the outcome inappropriate?			N	Fetal scan was done using a medison x5 ultrasound machine with 4.0 MHZ trans-abdominal probe at the special care center for fetus Unit at Ain-Shams University Maternity hospital by the same experienced sonographer twice weekly.
	4.2 Could measurement or ascertainment of the outcome have differed between intervention groups?			N
	4.3 Were outcome assessors aware of the intervention received by study participants?			N	A double-blinded, parallel group randomized clinical trial.
	4.4 If Y/PY/NI to 4.3: Could assessment of the outcome have been influenced by knowledge of intervention received?			NA
	4.5 If Y/PY/NI to 4.4: Is it likely that assessment of the outcome was influenced by knowledge of intervention received?			NA
	Risk of bias judgement			Low
Bias in selection of the reported result	5.1 Were the data that produced this result analysed in accordance with a pre-specified analysis plan that was finalized before unblinded outcome data were available for analysis?			PN
	5.2 ... multiple eligible outcome measurements (e.g. scales, definitions, time points) within the outcome domain?			N
	5.3 ... multiple eligible analyses of the data?			N
	Risk of bias judgement			Some concerns
Overall bias	Risk of bias judgement			Some concerns
Unique ID	15	Study ID	S. Maki 2019	Assessor	BAI
Ref or Label	J. Clin. Med. 2019, 8, 856	Aim	assignment to intervention (the 'intention-to-treat' effect)
Experimental	sildenafil	Comparator	conventional treatment	Source	Journal article(s)
Outcome		Results		Weight	1
Domain	Signalling question			Response	Comments
Bias arising from the randomization process	1.1 Was the allocation sequence random?			PY	If a patient met all inclusion criteria without violating any of the exclusion criteria, the data management system registered and allocated the patient into one of two arms: conventional FGR management or once-daily tadalafil plus conventional management. Randomization was performed using a modified Pocock and Simon’s minimization method that considered the GA (<28 or ≥28 weeks) and facility of …
	1.2 Was the allocation sequence concealed until participants were enrolled and assigned to interventions?			PY
	1.3 Did baseline differences between intervention groups suggest a problem with the randomization process?			N	There were no differences in the baseline characteristics in the safety analysis population between the tadalafil treatment and conventional groups.
	Risk of bias judgement			Low
Bias due to deviations from intended interventions	2.1.Were participants aware of their assigned intervention during the trial?			PY	We randomized 45 patients into the tadalafil group and 44 into the conventional treatment group (Figure 2). One patient declined participation after randomization in the tadalafil treatment group, and one patient declined in the conventional treatment group.
	2.2.Were carers and people delivering the interventions aware of participants' assigned intervention during the trial?			PY
	2.3. If Y/PY/NI to 2.1 or 2.2: Were there deviations from the intended intervention that arose because of the experimental context?			NI
	2.4 If Y/PY to 2.3: Were these deviations likely to have affected the outcome?			NA
	2.5. If Y/PY/NI to 2.4: Were these deviations from intended intervention balanced between groups?			NA
	2.6 Was an appropriate analysis used to estimate the effect of assignment to intervention?			Y	Excluded based on inclusion/exclusion criteria
	2.7 If N/PN/NI to 2.6: Was there potential for a substantial impact (on the result) of the failure to analyse participants in the group to which they were randomized?			NA
	Risk of bias judgement			Some concerns
Bias due to missing outcome data	3.1 Were data for this outcome available for all, or nearly all, participants randomized?			N	Participants who received more than one round of tadalafl treatment were included in the safety analysis (n = 44) Declined to participate (n = 1) analyzed n=39
	3.2 If N/PN/NI to 3.1: Is there evidence that result was not biased by missing outcome data?			N
	3.3 If N/PN to 3.2: Could missingness in the outcome depend on its true value?			PY
	3.4 If Y/PY/NI to 3.3: Is it likely that missingness in the outcome depended on its true value?			PY
	Risk of bias judgement			High
Bias in measurement of the outcome	4.1 Was the method of measuring the outcome inappropriate?			N	Neonatal and maternal adverse events were analyzed in addition to fetal, neonatal, and infant deaths six months after stopping the trial. Neonatal adverse events included major disease caused due to prematurity like persistent pulmonary hypertension of newborns, which was found to be a major problem in the Dutch STRIDER study. The details of the death cases were verified. For safety analysis, all…
	4.2 Could measurement or ascertainment of the outcome have differed between intervention groups?			N
	4.3 Were outcome assessors aware of the intervention received by study participants?			PY	although the article said The investigators were blinded to the allocation algorithm，patient know about which team they are in
	4.4 If Y/PY/NI to 4.3: Could assessment of the outcome have been influenced by knowledge of intervention received?			NI
	4.5 If Y/PY/NI to 4.4: Is it likely that assessment of the outcome was influenced by knowledge of intervention received?			NI
	Risk of bias judgement			High
Bias in selection of the reported result	5.1 Were the data that produced this result analysed in accordance with a pre-specified analysis plan that was finalized before unblinded outcome data were available for analysis?			Y
	5.2 ... multiple eligible outcome measurements (e.g. scales, definitions, time points) within the outcome domain?			N
	5.3 ... multiple eligible analyses of the data?			N
	Risk of bias judgement			Low
Overall bias	Risk of bias judgement			High
Unique ID	1	Study ID	Q. Tonggang 2021	Assessor	BAI
Ref or Label	China Pharmaceuticals Vol． 30，No． 18，September 20，2021	Aim	assignment to intervention (the 'intention-to-treat' effect)
Experimental	sildenafil plus LMWH	Comparator	no treatment	Source	Journal article(s)
Outcome	abdominal circumference	Results	p value=0.001	Weight	1
Domain	Signalling question			Response	Comments
Bias arising from the randomization process	1.1 Was the allocation sequence random?			NI	A total of 116 pregnant women with suspected FGR in the Zunhua People's Hospital from April 2018 to April 2020 were selected and randomly divided into the observation group and the control group.The only imformation about randimization methods is a statement that the study is randomized.
	1.2 Was the allocation sequence concealed until participants were enrolled and assigned to interventions?			PN
	1.3 Did baseline differences between intervention groups suggest a problem with the randomization process?			N	Baseline characteristics did not differ statistically between the two groups
	Risk of bias judgement			High
Bias due to deviations from intended interventions	2.1.Were participants aware of their assigned intervention during the trial?			PY	Patients voluntarily joined the study and cooperated throughout the entire treatment and evaluation process.The pregnant women in the two groups were given basic treatment and subcutaneous injection of LMWH，on this basis，the pregnant women in the observation group were treated with Sildenafil Citrate Tablets.
	2.2.Were carers and people delivering the interventions aware of participants' assigned intervention during the trial?			PY
	2.3. If Y/PY/NI to 2.1 or 2.2: Were there deviations from the intended intervention that arose because of the experimental context?			NI
	2.4 If Y/PY to 2.3: Were these deviations likely to have affected the outcome?			NA
	2.5. If Y/PY/NI to 2.4: Were these deviations from intended intervention balanced between groups?			NA
	2.6 Was an appropriate analysis used to estimate the effect of assignment to intervention?			NI
	2.7 If N/PN/NI to 2.6: Was there potential for a substantial impact (on the result) of the failure to analyse participants in the group to which they were randomized?			NI
	Risk of bias judgement			Low
Bias due to missing outcome data	3.1 Were data for this outcome available for all, or nearly all, participants randomized?			PY	The study did not mention that patients were lost to follow-up or dropped out of the trial, and the number assigned was consistent with the number of outcomes.
	3.2 If N/PN/NI to 3.1: Is there evidence that result was not biased by missing outcome data?			NA
	3.3 If N/PN to 3.2: Could missingness in the outcome depend on its true value?			NA
	3.4 If Y/PY/NI to 3.3: Is it likely that missingness in the outcome depended on its true value?			NA
	Risk of bias judgement			Low
Bias in measurement of the outcome	4.1 Was the method of measuring the outcome inappropriate?			N
	4.2 Could measurement or ascertainment of the outcome have differed between intervention groups?			N
	4.3 Were outcome assessors aware of the intervention received by study participants?			PY
	4.4 If Y/PY/NI to 4.3: Could assessment of the outcome have been influenced by knowledge of intervention received?			N	They are unlikely to influence observer-reported outcomes that do not involve judgment
	4.5 If Y/PY/NI to 4.4: Is it likely that assessment of the outcome was influenced by knowledge of intervention received?			NA
	Risk of bias judgement			Low
Bias in selection of the reported result	5.1 Were the data that produced this result analysed in accordance with a pre-specified analysis plan that was finalized before unblinded outcome data were available for analysis?			NI
	5.2 ... multiple eligible outcome measurements (e.g. scales, definitions, time points) within the outcome domain?			N
	5.3 ... multiple eligible analyses of the data?			N
	Risk of bias judgement			Some concerns
Overall bias	Risk of bias judgement			High
Unique ID	2	Study ID	N. A. A. Shehata 2018	Assessor	BAI
Ref or Label	The Journal of Maternal-Fetal & Neonatal Medicine https://doi.org/10.1080/14767058.2018.1523892	Aim	assignment to intervention (the 'intention-to-treat' effect)
Experimental	sildenafil	Comparator	placebo	Source	Journal article(s)
Outcome	Umbilical and middle cerebral arteries Doppler indices	Results	p value=0.001	Weight	1
Domain	Signalling question			Response	Comments
Bias arising from the randomization process	1.1 Was the allocation sequence random?			Y	This is a double blind randomized placebo controlled trial,the patients were randomly allocated into two groups each included 23women.Randomization was computer generated.
	1.2 Was the allocation sequence concealed until participants were enrolled and assigned to interventions?			Y
	1.3 Did baseline differences between intervention groups suggest a problem with the randomization process?			PN	no imbalances are apparent
	Risk of bias judgement			Low
Bias due to deviations from intended interventions	2.1.Were participants aware of their assigned intervention during the trial?			N	Participants and researchers remained unaware of the treatment allocation for the whole duration of the trial to ensure randomization. Each patient was given a code for a protocol or plan of management. Control group received oral placebo similar to sildenafil
	2.2.Were carers and people delivering the interventions aware of participants' assigned intervention during the trial?			N
	2.3. If Y/PY/NI to 2.1 or 2.2: Were there deviations from the intended intervention that arose because of the experimental context?			NA
	2.4 If Y/PY to 2.3: Were these deviations likely to have affected the outcome?			NA
	2.5. If Y/PY/NI to 2.4: Were these deviations from intended intervention balanced between groups?			NA
	2.6 Was an appropriate analysis used to estimate the effect of assignment to intervention?			PY	Analyses including all of the eligible trial participants post-randomization
	2.7 If N/PN/NI to 2.6: Was there potential for a substantial impact (on the result) of the failure to analyse participants in the group to which they were randomized?			NA
	Risk of bias judgement			Low
Bias due to missing outcome data	3.1 Were data for this outcome available for all, or nearly all, participants randomized?			PY	The study did not mention that patients were lost to follow-up or dropped out of the trial, and the number assigned was consistent with the number of outcomes.
	3.2 If N/PN/NI to 3.1: Is there evidence that result was not biased by missing outcome data?			NA
	3.3 If N/PN to 3.2: Could missingness in the outcome depend on its true value?			NA
	3.4 If Y/PY/NI to 3.3: Is it likely that missingness in the outcome depended on its true value?			NA
	Risk of bias judgement			Low
Bias in measurement of the outcome	4.1 Was the method of measuring the outcome inappropriate?			PN
	4.2 Could measurement or ascertainment of the outcome have differed between intervention groups?			N	All women were subjected to increased fetal and maternal surveillance every week for outpatients and at least two weekly for inpatients.
	4.3 Were outcome assessors aware of the intervention received by study participants?			N	Participants and researchers remained unaware of the treatment allocation for the whole duration of the trial to ensure randomization. Each patient was given a code for a protocol or plan of management. In case of any serious complication during follow up, the code was revealed for giving her an urgent care by the assigned obstetrician.
	4.4 If Y/PY/NI to 4.3: Could assessment of the outcome have been influenced by knowledge of intervention received?			NA
	4.5 If Y/PY/NI to 4.4: Is it likely that assessment of the outcome was influenced by knowledge of intervention received?			NA
	Risk of bias judgement			Low
Bias in selection of the reported result	5.1 Were the data that produced this result analysed in accordance with a pre-specified analysis plan that was finalized before unblinded outcome data were available for analysis?			PY	The measurement indicators and outcome indicators of the research method are consistent.
	5.2 ... multiple eligible outcome measurements (e.g. scales, definitions, time points) within the outcome domain?			N
	5.3 ... multiple eligible analyses of the data?			N
	Risk of bias judgement			Low
Overall bias	Risk of bias judgement			Low
Unique ID	4	Study ID	Z. Sanad 2019	Assessor	BAI
Ref or Label	Menoufia Medical Journal 2019, 32:1343–1349	Aim	assignment to intervention (the 'intention-to-treat' effect)
Experimental	sildenafil	Comparator	placebo	Source	Journal article(s)
Outcome	Doppler velocity waveforms of the uterine(Ut.A), umbilical(UA) and fetal middle cerebral(MCA) arteries	Results	Ut.A‑PI(16.7%, P = 0.001),UA‑PI(17.8%, P = 0.001);	Weight	1
Domain	Signalling question			Response	Comments
Bias arising from the randomization process	1.1 Was the allocation sequence random?			Y	Study participants were randomized into one of three treatment regimen groups.The sildenafil and placebo groups were double blinded. Patients were assigned to each treatment group on the basis of blocked randomization using sealed opaque envelopes.
	1.2 Was the allocation sequence concealed until participants were enrolled and assigned to interventions?			Y
	1.3 Did baseline differences between intervention groups suggest a problem with the randomization process?			N	Baseline characteristics did not differ statistically among the groups
	Risk of bias judgement			Low
Bias due to deviations from intended interventions	2.1.Were participants aware of their assigned intervention during the trial?			N	The sildenafil and placebo groups were double blinded. Patients were assigned to each treatment group on the basis of blocked randomization using sealed opaque envelopes.
	2.2.Were carers and people delivering the interventions aware of participants' assigned intervention during the trial?			N
	2.3. If Y/PY/NI to 2.1 or 2.2: Were there deviations from the intended intervention that arose because of the experimental context?			NA
	2.4 If Y/PY to 2.3: Were these deviations likely to have affected the outcome?			NA
	2.5. If Y/PY/NI to 2.4: Were these deviations from intended intervention balanced between groups?			NA
	2.6 Was an appropriate analysis used to estimate the effect of assignment to intervention?			PY	None of the women withdrew their consent nor lost to follow-up.Analyses including all of the eligible trial participants post-randomization
	2.7 If N/PN/NI to 2.6: Was there potential for a substantial impact (on the result) of the failure to analyse participants in the group to which they were randomized?			NA
	Risk of bias judgement			Low
Bias due to missing outcome data	3.1 Were data for this outcome available for all, or nearly all, participants randomized?			PY	The study did not mention that patients were lost to follow-up or dropped out of the trial, and the number assigned was consistent with the number of outcomes.
	3.2 If N/PN/NI to 3.1: Is there evidence that result was not biased by missing outcome data?			NA
	3.3 If N/PN to 3.2: Could missingness in the outcome depend on its true value?			NA
	3.4 If Y/PY/NI to 3.3: Is it likely that missingness in the outcome depended on its true value?			NA
	Risk of bias judgement			Low
Bias in measurement of the outcome	4.1 Was the method of measuring the outcome inappropriate?			PN
	4.2 Could measurement or ascertainment of the outcome have differed between intervention groups?			N
	4.3 Were outcome assessors aware of the intervention received by study participants?			N
	4.4 If Y/PY/NI to 4.3: Could assessment of the outcome have been influenced by knowledge of intervention received?			NA
	4.5 If Y/PY/NI to 4.4: Is it likely that assessment of the outcome was influenced by knowledge of intervention received?			NA
	Risk of bias judgement			Low
Bias in selection of the reported result	5.1 Were the data that produced this result analysed in accordance with a pre-specified analysis plan that was finalized before unblinded outcome data were available for analysis?			NI
	5.2 ... multiple eligible outcome measurements (e.g. scales, definitions, time points) within the outcome domain?			N
	5.3 ... multiple eligible analyses of the data?			N
	Risk of bias judgement			Some concerns
Overall bias	Risk of bias judgement			Some concerns
Unique ID	5	Study ID	R. Singh 2018	Assessor	BAI
Ref or Label	Journal of South Asian Federation of Obstetrics and Gynaecology, July-September 2018;10(3):170-174	Aim	assignment to intervention (the 'intention-to-treat' effect)
Experimental	sildenafil	Comparator	L-arginine	Source	Journal article(s)
Outcome	UA and MCA PI	Results	p<0.05	Weight	1
Domain	Signalling question			Response	Comments
Bias arising from the randomization process	1.1 Was the allocation sequence random?			NI	All the women were randomly divided into either sildenafil group or arginine group. Sildenafil group received sildenafil citrate 25 mg TID until delivery. The arginine group received L-arginine 3 gm BID until delivery.The only imformation about randimization methods is a statement that the study is randomized.A written informed consent was obtained from all subjects.
	1.2 Was the allocation sequence concealed until participants were enrolled and assigned to interventions?			PN
	1.3 Did baseline differences between intervention groups suggest a problem with the randomization process?			NI	there is no useful baseline information available.
	Risk of bias judgement			High
Bias due to deviations from intended interventions	2.1.Were participants aware of their assigned intervention during the trial?			PY	A written informed consent was obtained from all subjects.Sildenafil group received sildenafil citrate 25 mg TID and The arginine group received L-arginine 3 gm BID .
	2.2.Were carers and people delivering the interventions aware of participants' assigned intervention during the trial?			PY
	2.3. If Y/PY/NI to 2.1 or 2.2: Were there deviations from the intended intervention that arose because of the experimental context?			NI
	2.4 If Y/PY to 2.3: Were these deviations likely to have affected the outcome?			NA
	2.5. If Y/PY/NI to 2.4: Were these deviations from intended intervention balanced between groups?			NA
	2.6 Was an appropriate analysis used to estimate the effect of assignment to intervention?			PN
	2.7 If N/PN/NI to 2.6: Was there potential for a substantial impact (on the result) of the failure to analyse participants in the group to which they were randomized?			PY
	Risk of bias judgement			High
Bias due to missing outcome data	3.1 Were data for this outcome available for all, or nearly all, participants randomized?			PN	Out of 240 antenatal women, 22 women were lost to follow-up
	3.2 If N/PN/NI to 3.1: Is there evidence that result was not biased by missing outcome data?			N
	3.3 If N/PN to 3.2: Could missingness in the outcome depend on its true value?			NI
	3.4 If Y/PY/NI to 3.3: Is it likely that missingness in the outcome depended on its true value?			PY
	Risk of bias judgement			High
Bias in measurement of the outcome	4.1 Was the method of measuring the outcome inappropriate?			PN
	4.2 Could measurement or ascertainment of the outcome have differed between intervention groups?			N
	4.3 Were outcome assessors aware of the intervention received by study participants?			NI
	4.4 If Y/PY/NI to 4.3: Could assessment of the outcome have been influenced by knowledge of intervention received?			N	They are unlikely to influence observer-reported outcomes that do not involve judgment
	4.5 If Y/PY/NI to 4.4: Is it likely that assessment of the outcome was influenced by knowledge of intervention received?			NA
	Risk of bias judgement			Low
Bias in selection of the reported result	5.1 Were the data that produced this result analysed in accordance with a pre-specified analysis plan that was finalized before unblinded outcome data were available for analysis?			NI
	5.2 ... multiple eligible outcome measurements (e.g. scales, definitions, time points) within the outcome domain?			N
	5.3 ... multiple eligible analyses of the data?			N
	Risk of bias judgement			Some concerns
Overall bias	Risk of bias judgement			High
Unique ID	6	Study ID	A. Sharp 2018	Assessor	BAI
Ref or Label	Lancet Child Adolesc Health 2018; 2: 93–102	Aim	assignment to intervention (the 'intention-to-treat' effect)
Experimental	sildenafil	Comparator	placebo	Source	Journal article(s)
Outcome	median randomisation to delivery	Results	p=0.23	Weight	1
Domain	Signalling question			Response	Comments
Bias arising from the randomization process	1.1 Was the allocation sequence random?			Y	We used a web-based application to allocate treatment(1:1) with randomisation stratified by site and gestation.Randomisation lists were pregenerated using randomly permuted blocks of size two and four.
	1.2 Was the allocation sequence concealed until participants were enrolled and assigned to interventions?			Y
	1.3 Did baseline differences between intervention groups suggest a problem with the randomization process?			N	Differences at baseline were not clinically important between the sildenafil group and the placebo group for ethnicity, age, body-mass index, parity, and pre-existing pre-eclampsia, but more women self-reported smoking in pregnancy in the sildenafil group than the placebo group.
	Risk of bias judgement			Low
Bias due to deviations from intended interventions	2.1.Were participants aware of their assigned intervention during the trial?			N	Medication was overencapsulated to ensure that patient,clinicians, and pharmacists were masked to the study. drug.
	2.2.Were carers and people delivering the interventions aware of participants' assigned intervention during the trial?			N
	2.3. If Y/PY/NI to 2.1 or 2.2: Were there deviations from the intended intervention that arose because of the experimental context?			NA
	2.4 If Y/PY to 2.3: Were these deviations likely to have affected the outcome?			NA
	2.5. If Y/PY/NI to 2.4: Were these deviations from intended intervention balanced between groups?			NA
	2.6 Was an appropriate analysis used to estimate the effect of assignment to intervention?			Y	We defined participants’ groups for analysis on an intention-to-treat basis.
	2.7 If N/PN/NI to 2.6: Was there potential for a substantial impact (on the result) of the failure to analyse participants in the group to which they were randomized?			NA
	Risk of bias judgement			Low
Bias due to missing outcome data	3.1 Were data for this outcome available for all, or nearly all, participants randomized?			Y	None of the women withdrew their consent nor were lost to follow-up; therefore, we did not do additional per-protocol analysis.
	3.2 If N/PN/NI to 3.1: Is there evidence that result was not biased by missing outcome data?			NA
	3.3 If N/PN to 3.2: Could missingness in the outcome depend on its true value?			NA
	3.4 If Y/PY/NI to 3.3: Is it likely that missingness in the outcome depended on its true value?			NA
	Risk of bias judgement			Low
Bias in measurement of the outcome	4.1 Was the method of measuring the outcome inappropriate?			PN
	4.2 Could measurement or ascertainment of the outcome have differed between intervention groups?			N
	4.3 Were outcome assessors aware of the intervention received by study participants?			PN	Medication was overencapsulated to ensure that patient, clinicians, and pharmacists were masked to the study drug.
	4.4 If Y/PY/NI to 4.3: Could assessment of the outcome have been influenced by knowledge of intervention received?			NA
	4.5 If Y/PY/NI to 4.4: Is it likely that assessment of the outcome was influenced by knowledge of intervention received?			NA
	Risk of bias judgement			Low
Bias in selection of the reported result	5.1 Were the data that produced this result analysed in accordance with a pre-specified analysis plan that was finalized before unblinded outcome data were available for analysis?			Y	This study is registered with BioMed Central, number ISRCTN 391333.The planned outcome measurements is consistent with those registered in the published report.
	5.2 ... multiple eligible outcome measurements (e.g. scales, definitions, time points) within the outcome domain?			N
	5.3 ... multiple eligible analyses of the data?			N
	Risk of bias judgement			Low
Overall bias	Risk of bias judgement			Low
Unique ID	12	Study ID	M. A. El-Sayed 2018	Assessor	BAI
Ref or Label	Menoufia Medical Journal 2018, 31:31–37	Aim	assignment to intervention (the 'intention-to-treat' effect)
Experimental	sildenafil	Comparator	placebo	Source	Journal article(s)
Outcome	UA and MCA PI	Results	P=0.001	Weight	1
Domain	Signalling question			Response	Comments
Bias arising from the randomization process	1.1 Was the allocation sequence random?			Y	Women were randomly allocated to sildenafil or placebo on a 1:1 ratio using a computer‑generated random number list that was generated by the statistician who was independent of the treatment and radiology testing.
	1.2 Was the allocation sequence concealed until participants were enrolled and assigned to interventions?			Y
	1.3 Did baseline differences between intervention groups suggest a problem with the randomization process?			N	The study showed that there was no significant difference between the two groups regarding maternal age, BMI, GA, and maternal diseases
	Risk of bias judgement			Low
Bias due to deviations from intended interventions	2.1.Were participants aware of their assigned intervention during the trial?			N	Those who agreed had to sign a special consent form. The study was conducted as a randomized, double‑blind, placebo‑controlled trial
	2.2.Were carers and people delivering the interventions aware of participants' assigned intervention during the trial?			N
	2.3. If Y/PY/NI to 2.1 or 2.2: Were there deviations from the intended intervention that arose because of the experimental context?			NA
	2.4 If Y/PY to 2.3: Were these deviations likely to have affected the outcome?			NA
	2.5. If Y/PY/NI to 2.4: Were these deviations from intended intervention balanced between groups?			NA
	2.6 Was an appropriate analysis used to estimate the effect of assignment to intervention?			Y	Statistical analysis was performd according to the intention‑to‑treat principle.
	2.7 If N/PN/NI to 2.6: Was there potential for a substantial impact (on the result) of the failure to analyse participants in the group to which they were randomized?			NA	`
	Risk of bias judgement			Low
Bias due to missing outcome data	3.1 Were data for this outcome available for all, or nearly all, participants randomized?			Y	dosen't mention that has participants lost to follow up
	3.2 If N/PN/NI to 3.1: Is there evidence that result was not biased by missing outcome data?			NA
	3.3 If N/PN to 3.2: Could missingness in the outcome depend on its true value?			NA
	3.4 If Y/PY/NI to 3.3: Is it likely that missingness in the outcome depended on its true value?			NA
	Risk of bias judgement			Low
Bias in measurement of the outcome	4.1 Was the method of measuring the outcome inappropriate?			PN
	4.2 Could measurement or ascertainment of the outcome have differed between intervention groups?			N
	4.3 Were outcome assessors aware of the intervention received by study participants?			N	Radiology staff was blinded also as to which patients received SC or placebo.
	4.4 If Y/PY/NI to 4.3: Could assessment of the outcome have been influenced by knowledge of intervention received?			NA
	4.5 If Y/PY/NI to 4.4: Is it likely that assessment of the outcome was influenced by knowledge of intervention received?			NA
	Risk of bias judgement			Low
Bias in selection of the reported result	5.1 Were the data that produced this result analysed in accordance with a pre-specified analysis plan that was finalized before unblinded outcome data were available for analysis?			NI
	5.2 ... multiple eligible outcome measurements (e.g. scales, definitions, time points) within the outcome domain?			N
	5.3 ... multiple eligible analyses of the data?			N
	Risk of bias judgement			Some concerns
Overall bias	Risk of bias judgement			Some concerns
Unique ID	13	Study ID	M. V. Dastjerdi 2012	Assessor	BAI
Ref or Label	J Res Med Sci 2012;17:632-6	Aim	assignment to intervention (the 'intention-to-treat' effect)
Experimental	sildenafil	Comparator	placebo	Source	Journal article(s)
Outcome	systolic/diastolic ratios	Results	P=0.000	Weight	1
Domain	Signalling question			Response	Comments
Bias arising from the randomization process	1.1 Was the allocation sequence random?			NI	This double-blind, placebo-controlled study was conducted in Iran. The only information about randomization methods is a statement that the study is randomized.
	1.2 Was the allocation sequence concealed until participants were enrolled and assigned to interventions?			NI
	1.3 Did baseline differences between intervention groups suggest a problem with the randomization process?			N	Maternal characteristics were significantly similar between the two groups
	Risk of bias judgement			Some concerns
Bias due to deviations from intended interventions	2.1.Were participants aware of their assigned intervention during the trial?			N	Each participant signed an informed written consent form prior to randomly receiving a 50 mg tablet of Sildenafil citrate or placebo orally in a double blind manner.
	2.2.Were carers and people delivering the interventions aware of participants' assigned intervention during the trial?			N
	2.3. If Y/PY/NI to 2.1 or 2.2: Were there deviations from the intended intervention that arose because of the experimental context?			NA
	2.4 If Y/PY to 2.3: Were these deviations likely to have affected the outcome?			NA
	2.5. If Y/PY/NI to 2.4: Were these deviations from intended intervention balanced between groups?			NA
	2.6 Was an appropriate analysis used to estimate the effect of assignment to intervention?			PY
	2.7 If N/PN/NI to 2.6: Was there potential for a substantial impact (on the result) of the failure to analyse participants in the group to which they were randomized?			NA
	Risk of bias judgement			Low
Bias due to missing outcome data	3.1 Were data for this outcome available for all, or nearly all, participants randomized?			N	3 patients in the placebo and 15 in the Sildenafil group refused to undergo Doppler velocimetry for the second time.
	3.2 If N/PN/NI to 3.1: Is there evidence that result was not biased by missing outcome data?			N
	3.3 If N/PN to 3.2: Could missingness in the outcome depend on its true value?			PY
	3.4 If Y/PY/NI to 3.3: Is it likely that missingness in the outcome depended on its true value?			PY
	Risk of bias judgement			High
Bias in measurement of the outcome	4.1 Was the method of measuring the outcome inappropriate?			PN
	4.2 Could measurement or ascertainment of the outcome have differed between intervention groups?			N
	4.3 Were outcome assessors aware of the intervention received by study participants?			PN	double-blind, placebo-controlled
	4.4 If Y/PY/NI to 4.3: Could assessment of the outcome have been influenced by knowledge of intervention received?			NA
	4.5 If Y/PY/NI to 4.4: Is it likely that assessment of the outcome was influenced by knowledge of intervention received?			NA
	Risk of bias judgement			Low
Bias in selection of the reported result	5.1 Were the data that produced this result analysed in accordance with a pre-specified analysis plan that was finalized before unblinded outcome data were available for analysis?			NI
	5.2 ... multiple eligible outcome measurements (e.g. scales, definitions, time points) within the outcome domain?			N
	5.3 ... multiple eligible analyses of the data?			N
	Risk of bias judgement			Some concerns
Overall bias	Risk of bias judgement			High
Unique ID	16	Study ID	R. Yadav 2021	Assessor	BAI
Ref or Label	Journal of South Asian Federation of Obstetrics and Gynaecology, Volume 13 Issue 6 (November–December 2021)	Aim	assignment to intervention (the 'intention-to-treat' effect)
Experimental	sildenafil	Comparator	no treatment	Source	Journal article(s); Non-commercial trial registry record (e.g. ClinicalTrials.gov record)
Outcome	abdominal circumference growth	Results	p=0.0001	Weight	1
Domain	Signalling question			Response	Comments
Bias arising from the randomization process	1.1 Was the allocation sequence random?			Y	The participants were randomized according to a computer generated random numbers table and were divided into two groups.
	1.2 Was the allocation sequence concealed until participants were enrolled and assigned to interventions?			Y
	1.3 Did baseline differences between intervention groups suggest a problem with the randomization process?			N	Both groups were comparable as there was no significant (p>0.05) difference in age at enrollment,There was no significant (p >0.05) difference in parity between the groups showing comparability of the groups in terms of parity,There was no significant (p >0.05) difference in GA enrollment between the groups.
	Risk of bias judgement			Low
Bias due to deviations from intended interventions	2.1.Were participants aware of their assigned intervention during the trial?			PY	Group A women were treated with sildenafil citrate 25 mg per oral three times daily until delivery. Group B women were not treated with sildenafil.
	2.2.Were carers and people delivering the interventions aware of participants' assigned intervention during the trial?			PY
	2.3. If Y/PY/NI to 2.1 or 2.2: Were there deviations from the intended intervention that arose because of the experimental context?			NI
	2.4 If Y/PY to 2.3: Were these deviations likely to have affected the outcome?			NA
	2.5. If Y/PY/NI to 2.4: Were these deviations from intended intervention balanced between groups?			NA
	2.6 Was an appropriate analysis used to estimate the effect of assignment to intervention?			PY
	2.7 If N/PN/NI to 2.6: Was there potential for a substantial impact (on the result) of the failure to analyse participants in the group to which they were randomized?			NA
	Risk of bias judgement			Some concerns
Bias due to missing outcome data	3.1 Were data for this outcome available for all, or nearly all, participants randomized?			Y
	3.2 If N/PN/NI to 3.1: Is there evidence that result was not biased by missing outcome data?			NA
	3.3 If N/PN to 3.2: Could missingness in the outcome depend on its true value?			NA
	3.4 If Y/PY/NI to 3.3: Is it likely that missingness in the outcome depended on its true value?			NA
	Risk of bias judgement			Low
Bias in measurement of the outcome	4.1 Was the method of measuring the outcome inappropriate?			PN
	4.2 Could measurement or ascertainment of the outcome have differed between intervention groups?			N
	4.3 Were outcome assessors aware of the intervention received by study participants?			PY
	4.4 If Y/PY/NI to 4.3: Could assessment of the outcome have been influenced by knowledge of intervention received?			N	the outcomes that do not involve judgement
	4.5 If Y/PY/NI to 4.4: Is it likely that assessment of the outcome was influenced by knowledge of intervention received?			NA
	Risk of bias judgement			Low
Bias in selection of the reported result	5.1 Were the data that produced this result analysed in accordance with a pre-specified analysis plan that was finalized before unblinded outcome data were available for analysis?			PY
	5.2 ... multiple eligible outcome measurements (e.g. scales, definitions, time points) within the outcome domain?			N
	5.3 ... multiple eligible analyses of the data?			N
	Risk of bias judgement			Low
Overall bias	Risk of bias judgement			Some concerns
Unique ID	17	Study ID	P.V.Dadelszen 2022	Assessor	BAI
Ref or Label	von Dadelszen et al. BMC Research Notes (2022) 15:244	Aim	assignment to intervention (the 'intention-to-treat' effect)
Experimental	sildenafl	Comparator	placebo	Source	Journal article(s); Non-commercial trial registry record (e.g. ClinicalTrials.gov record)
Outcome	delivery GA	Results	p=0.200	Weight	1
Domain	Signalling question			Response	Comments
Bias arising from the randomization process	1.1 Was the allocation sequence random?			Y	Randomisation was centrally controlled using the web_x0002_based platform integrated System for Trial Allocation and Randomisation.Randomisation was stratifed by centre with random blocks of 2 or 4. Women were randomised 1:1 to receive either sildenafl (25 mg three times daily) or matched placebo (three times daily).Each study drug bottle contained 30 over-encapsulated capsules (to mask arms).
	1.2 Was the allocation sequence concealed until participants were enrolled and assigned to interventions?			Y
	1.3 Did baseline differences between intervention groups suggest a problem with the randomization process?			PY
	Risk of bias judgement			Some concerns
Bias due to deviations from intended interventions	2.1.Were participants aware of their assigned intervention during the trial?			N
	2.2.Were carers and people delivering the interventions aware of participants' assigned intervention during the trial?			N
	2.3. If Y/PY/NI to 2.1 or 2.2: Were there deviations from the intended intervention that arose because of the experimental context?			NA
	2.4 If Y/PY to 2.3: Were these deviations likely to have affected the outcome?			NA
	2.5. If Y/PY/NI to 2.4: Were these deviations from intended intervention balanced between groups?			NA
	2.6 Was an appropriate analysis used to estimate the effect of assignment to intervention?			NI
	2.7 If N/PN/NI to 2.6: Was there potential for a substantial impact (on the result) of the failure to analyse participants in the group to which they were randomized?			NI
	Risk of bias judgement			High
Bias due to missing outcome data	3.1 Were data for this outcome available for all, or nearly all, participants randomized?			PN	nine women were ran_x0002_domized to the placebo arm and 11 to the sildenafl arm, with one post-randomization withdrawal from the placebo arm prior to commencing placebo medication
	3.2 If N/PN/NI to 3.1: Is there evidence that result was not biased by missing outcome data?			N
	3.3 If N/PN to 3.2: Could missingness in the outcome depend on its true value?			NI
	3.4 If Y/PY/NI to 3.3: Is it likely that missingness in the outcome depended on its true value?			PY
	Risk of bias judgement			High
Bias in measurement of the outcome	4.1 Was the method of measuring the outcome inappropriate?			PN
	4.2 Could measurement or ascertainment of the outcome have differed between intervention groups?			PN
	4.3 Were outcome assessors aware of the intervention received by study participants?			PN
	4.4 If Y/PY/NI to 4.3: Could assessment of the outcome have been influenced by knowledge of intervention received?			NA
	4.5 If Y/PY/NI to 4.4: Is it likely that assessment of the outcome was influenced by knowledge of intervention received?			NA
	Risk of bias judgement			Low
Bias in selection of the reported result	5.1 Were the data that produced this result analysed in accordance with a pre-specified analysis plan that was finalized before unblinded outcome data were available for analysis?			PY
	5.2 ... multiple eligible outcome measurements (e.g. scales, definitions, time points) within the outcome domain?			PN
	5.3 ... multiple eligible analyses of the data?			PN
	Risk of bias judgement			Low
Overall bias	Risk of bias judgement			High
